# Supplementary material for: Polyoxygenated Stigmastane-Type Steroids from Vernonia kotschyana Sch. Bip. ex Walp. and Their Chemophenetic Significance
Source: Molecules. 2023 Jul 7;28(13):5278. doi: 10.3390/molecules28135278 (PMC10343579; doi:10.3390/molecules28135278)
Supplement: Supplementary file 1 [file molecules-28-05278-s001.zip]

Archive with 1 entries (1 files):
- molecules-2441761-supplementary.pdf
